# Supplementary material for: Dyggve–Melchior–Clausen Syndrome in Ecuador: Expanding Knowledge on a Rare Genetic Disorder
Source: Genes (Basel). 2025 Apr 25;16(5):490. doi: 10.3390/genes16050490 (PMC12110845; doi:10.3390/genes16050490)
Supplement: Supplementary file 1 [file genes-16-00490-s001.zip]

Archive with 1 entries (1 files):
- genes-3576202-supplementary.xlsx
