# Supplementary material for: Dyggve–Melchior–Clausen Syndrome in Ecuador: Expanding Knowledge on a Rare Genetic Disorder
Source: Genes (Basel). 2025 Apr 25;16(5):490. doi: 10.3390/genes16050490 (PMC12110845; doi:10.3390/genes16050490)
Supplement: Supplementary file 1 [file genes-16-00490-s001.zip › genes-3576202-supplementary.xlsx]

## Sheet: Table S1
Table S1: Human phenotype ontology (HPO) terms and codes for clinical findings in the case reported.
Phenotypic Finding	HPO Term	HPO Code
Bilateral pes planus	Pes planus	HP:0001763
Coarse facial features	Coarse face	HP:0000280
Disproportionately short trunk	Disproportionate short trunk	HP:0003521
Kyphosis	Kyphosis	HP:0002808
Language limitations	Language impairment	HP:0002463
Macroglossia	Macroglossia	HP:0000158
Mandibular prognathism	Mandibular prognathia	HP:0000303
Microcephaly	Microcephaly	HP:0000252
Mild intellectual disability	Mild intellectual disability	HP:0001256
Pectus carinatum	Pectus carinatum	HP:0000768
Short neck	Short neck	HP:0000470
Short stature	Short stature	HP:0004322
Vertebral body flattening	Platyspondyly	HP:0000926

## Sheet: Table S2
Table S2: DYM variants reported in DMC patients
rs.	Genomic position at NC_000018.10	Type of mutation1	Nucleotide changes according to NM_017653.6	Aminoacid change according to NP_060123.3	Exon/Intron	position of diferent aa	final protein length	Ethnic Origin	References
rs60901553	g.49460364		c.-54+34G>C		Intron 1			Portugal	Paupe et al., 2004
NA	NA	Duplication	193 bp incl. ex. 2	p.Ser47ArgfsTer	Exon 2			Lebanon	Kinning et al., 2005
rs120074161	g.49430347	NS	c.48C>G	p.Tyr16Ter	Exon 2			Dominica	Cohn et al., 2003
rs2074694091	g.49430336	NS	c.59T>A	p.Leu20Ter	Exon 2			Pakistan	Abdullah et al., 2020
rs777213848	g.49430333	NS	c.62C>G	p.Ser21Ter	Exon 2			Spain	López-Garrido et al., 2022
rs1600192503	g.49430300-49430301	INDEL	c.95dupT	p.Trp33LeufsTer14	Exon 2	33	45	Pakistan	Gaboon et al., 2020
NA	g.49379759	SAV	c.194-1G>A		Intron 3			Lebanon	Paupe et al., 2004; Neumann et al., 2006
NA	g.49378702	SAV	c.288-2A>G		Intron 4			Spain	Paupe et al., 2004
rs768509996	g.49379744	NS	c.208C>T	p.Arg70Ter	Exon 4			Tamil, India	Kinning et al., 2005
NA	g.49378619	NS	c.369T>A	p.Tyr132Ter	Exon 5			Not stated	Cohn et al., 2003
rs1568319747	g.49363235	SAV	c.422-2A>G		Intron 5			Spain	Pogue et al., 2005
rs752075665	g.49333768	NS	c.580C>T	p.Arg194Ter	Exon 7			Tunisia, Turkey	Thauvin-Robinet et al., 2002; El Ghouzzi et al., 2003
rs752868357	g.49333738	NS	c.610C>T	p.Arg204Ter	Exon 7			Morocco	Thauvin-Robinet et al., 2002; El Ghouzzi et al., 2003
rs775414124	g.49332008	SAV	c.621-2A>G		Intron 7			Spain, Chile, Argentina	Paupe et al., 2004; Pogue et al., 2005
NA	g.49331971	NS	c.656T>G	p.Leu219Ter	Exon 8			Morocco	Thauvin-Robinet et al., 2002; El Ghouzzi et al., 2003
rs1568264929	g.49331864-49331865	INDEL	c.763delA	p.Thr255GlnfsTer9	Exon 8	255	262	Pakistan	Cohn et al., 2003
NA	g.49282118	INDEL	c.1004delT	p.Leu335CysfsTer65	Exon 10	335	398	Pakistan	Denais et al., 2010
NA	g.49282033-49282094	INDEL	c.1028_1056del	p.Gln343LeufsTer8	Exon 10	343	349	Turkey	Seven et al., 2014
rs763228672	g.49272304	SAV	c.1126-1G>A		Intron 10			Unknown	Denais et al., 2010
rs2094993424	g.49281996	SAV	c.1125+1G>T		Intron 10			Morocco	Thauvin-Robinet et al., 2002; El Ghouzzi et al., 2003
NA	g.49277256-49277257	INDEL	c.1172dupC	p.His392ThrfsTer17	Exon 11	392	407	India	Girisha et al., 2008
NA	g.49272224	NS	c.1205T>A	p.Leu402Ter	Exon 11			Pakistan	Bakar et al., 2023
rs1568119124	g.49258494	SAV	c.1252-1G>A		Intron 11			Lebanon	Thauvin-Robinet et al., 2002; El Ghouzzi et al., 2003
rs1420802732	g.49258382	NS	c.1363C>T	p.Arg455Ter	Exon 12			Tamil, India	Kinning et al., 2005
rs120074163	g.49257065	MS	c.1405A>T	p.Asn469Tyr	Exon 13			Not stated	Cohn et al., 2003
NA	g.49257023	NS	c.1447C>T	p.Gln483Ter	Exon 13			Morocco	El Ghouzzi et al., 2003; Paupe et al., 2004
NA	g.49257008	SAV	c.1460+2T>C		Intron 13			India	Agarwal et al., 2023
NA	NA	Duplication	Repetition 4 copies exon 14	p.Ala525PhefsTer	Exon 14			Gujerati, India	Kinning et al., 2005
NA	g.49118820-49118822	INDEL	c.1670delT	p.Leu557ArgfsTer20	Exon 15	557	575	Japan	Obara et al., 2022
NA	g.49118741	SAV	c.1746+3G>T		Intron 15			Indones	Khalifa et al., 2011
NA	g.49044188-49044190	INDEL	c.1877del	p.Lys626AsnfsTer92	Exon 17	626	719	Morocco	Thauvin-Robinet et al., 2002; El Ghouzzi et al., 2003
rs1471488189	g.49044187-49044189	INDEL	c.1878del	p.Lys626AsnfsTer94	Exon 17	626	718	Morocco	Elalaoui et al., 2011; Latrech et al., 2013
rs1471488189	g.49044187-49044189	INDEL	c.1878del	p.Lys626AsnfsTer94	Exon 17	626	718	Ecuador	This research
NA	g.49044123-49044127	INDEL	c.1938_1942del	p.Leu646LeufsTer61	Exon 17	647	704	Georgia	Neumann et al., 2006
1Abreviations for mutation types: MS, missense; NS, nonsense; SAV, splice acceptor variant; INDEL, insertion/deletion
